# Supplementary material for: Mfd interacts with RNA polymerase to modulate flagellum-dependent motility, chemotaxis, and population heterogeneity in the stationary phase of Bacillus subtilis
Source: J Bacteriol. 2026 May 14;208(6):e00589-25. doi: 10.1128/jb.00589-25 (PMC13277317; doi:10.1128/jb.00589-25)
Supplement: Table S1 — Primer sequences used in the study. [file jb.00589-25-s0002.xlsx]

## Sheet: Primers
Suplementary Material Table 7. Primers used in this study.
Primer	Sequence	Gene bp position	product size
A1 flgB FW	GCCTTGAGCAGAGCGGATAT	40
A1 flgB RV	GCTTCAAGACGCGAGGATTC	170	130
A2 flgB FW	TTGTTGCGAGCGGAGATACA	227
A2 flgB RV	CCTGTTAATACGGTCTTCAGCGA	380	153
A1 flgC FW	GCTTTAACAGCTCAGCGAGTC	37
A1 flgC RV	CTGTAAGGCACCCACTCTCC	140	103
A2 flgC FW	CCGACAGACCCTGATGCAAA	286
A2 flgC RV	GCATTCATCGCCGTGACATT	410	124
A1 fliK FW	AGCAAACTGACAGGGAAGCA	259
A1 fliK RV	GCACTCAGAGCCGTTTTAGC	410	151
A2 fliK FW	TCGCAGAGTTCATCCAGCAA	880
A2 fliK RV	AACTCCTCCTATGCCCCGAT	993	113
A1 hag FW	AGATGACGCAGCAGGTCTT	119
A1 hag RW	GCTCACGAACACGTTGAAGG	277	158
A2 hag FW	GCTGCTGAGTCTCGTATCCG	772
A2 hag RV	CGGCTGTTGGTTTGCTTGAG	882	110
A1 sigD FW	CGCCTCGTTTAGAATTCGCG	243
A1 sigD RV	CACGACATCCTGTACCGTCA	429	186
A2 sigD FW	AAGAACAGCTGGTTGTCAGT	614
A2 sigD RV	TGGATCTGAGATATGCGGGAC	713	99
A1 ctc FW	GGGACGAAGGCAAAAATGCA	155
A1 ctc RV	AATGGCTTCTCCGGTCAGA	337	182
A2 ctc FW	GCCATTCCGCAAACGATTGA	403
A2 ctc RV	TCTTCATCGACCTCAGCTGC	572	169
TSS motA FW	TGGTGAAAACTATGGATAAAACTTCGT	upstream +11
TSS motA RV	CGACGCTCAATGCCACAAAA	45	56
A1 motA FW	CTTTTGTGGCATTGAGCGTC	35
A1 motA RV	AACACTCGAAACAGCGTAGG	197	162
A2 motA FW	AGATACCGAGAAGTGTGGCA	422
A2 motA RV	AAGCAGGAGCCGCTATTTTT	582	160
A1 mcpA FW	TAATCCGGTTGAACGCGACT	396
A1 mcpA RV	TAGCCTTGTGTGCCGATGTT	605	209
A2 mcpA FW	TGCCAGCTCCGAAGAAGTTT	1788
A2 mcpA RV	CCGCCATAGAGGAAAGGGTC	1945	157
A1 veg FW	GCGAAGACGTTGTCCGATATTA	4
A1 veg RV	ACGCTCAATCGTTTTTCGGC	102	98
A2 veg FW	TCAGCTCAACAGTCTCAGTCAA	115
A2 veg RV	GCTTGCGGCGTCATCATTAA	246	131
rnpB FW	AGAGGAAAGTCCATGCTCGC	37
rnpB RV	TCACTGTGGCACTTTCAAGGA	179	142
	Primers to confirm chromosomal integration
chew FW	TGCATTTGTGGTGGACTCCT
chew RV	AGCTTTGCAAATGGGACTTCC
cheV FW	ATGTCCCTAAAGTTCCGGGC
cheV RV	GTGCTCGTCCTCATGCT
Pspac_F	TTGACTTTATCTACAAGGTG
lacI_R	CTGTTGATGGGTGTCTGGTC

## Sheet: Strains 
Strain Name	Genotype	Reference or Source
YB955	hisC952 metB5 leuC427 xin-1 SpβSENS	Ramírez-Guadiana, et al. 2013
YB9801	hisC952 metB5 leuC427 xin-1 SpβSENS mfd:tet	Ramírez-Guadiana, et al. 2014
PERM1134	YB9801 mfd:tet amyE:pHS-mfd	Ramírez-Guadiana, et al. 2015
PERM1135	YB9801 mfd:tet amyE:pHS-empty (pDR111)	Ramírez-Guadiana, et al. 2016
BKK13690	trpC2 ΔmotA::kan	https://bgsc.org/getdetail.php?bgscid=BKK13690
BKK16470	trpC2 ΔsigD::kan	https://bgsc.org/getdetail.php?bgscid=BKK13690
BKK14010	trpC2 ΔcheV::kan	https://bgsc.org/getdetail.php?bgscid=BKK14010
BKE16440	trpC2 ΔcheW::erm	https://bgsc.org/getdetail.php?bgscid=BKE16440
JG100	YB955 motA:kan	This study
JG101	YB955 sigD:kan	This study
JG102	YB955 cheV: kan	This study
JG103	JG102 chew:erm	This study
BB101	YB9801 amyE:pHS-mfd-G977R	This study
BB102	YB9801 amyE:pHS-mfd-L522R	This study
BB103	YB9801 amyE:pHS-mfd-R177A	This study
ASOT1000	YB955 amyE:pHS-hag-T209C	This study
ASOT2000	YB9801 amyE:pHS-hag-T209C	This study
ASOT3000	JG101 amyE:pHS-hag-T209C	This study
