# Supplementary material for: Mfd interacts with RNA polymerase to modulate flagellum-dependent motility, chemotaxis, and population heterogeneity in the stationary phase of Bacillus subtilis
Source: J Bacteriol. 2026 May 14;208(6):e00589-25. doi: 10.1128/jb.00589-25 (PMC13277317; doi:10.1128/jb.00589-25)
Supplement: Table S2 — DNA motifs. [file jb.00589-25-s0003.xlsx]

## Sheet: Sheet1
Supplementary Material Table 6. Non-B DNA motifs in genes affected by Mfd.
Gene	Product	Non-B DNA motif	bp start	bp end	Sequence	Coding strand (MFE)	mRNA (MFE)	LOG2 FC
flgE	flagellar hook protein	Inverted repeat	154	183	GGTTCTGCTGCTGGTGCAACAATCGGCGG	-1.6	-9.6	3.99
motA	flagellar stator subunit	Inverted repeat	281	301	TGCTTGCTTTAGAAGCAAGCA	-8.9	-11.4	4.397
motA	flagellar stator subunit	G-rich motif	334	368	GGGCTCAGCATGGCTGTTGACGGGCAAAGCGCGG	-5.8	-10.1	4.397
motB	flagellar stator subunit	Inverted repeat	192	207	ACTGGACTACTCCAGT	-4.1	-6.2	3.531
hag	flagellin protein	Inverted repeat	617	631	CAGCAGATACTGCTG	-4.4	-6.4	4.002
pgdS	gamma-DL-glutamyl hydrolase	Mirror repeat	348	399	GACACATGACGCCCTTTATATCGGAGACGGCCAAATGGTTCACAGTACACAG	-0.6	-7.5	3.713
mcpA	methyl-accepting chemotaxis protein	Mirror repeat triplex motif	210	251	AGAAAACAGTGCTGATTATTTCAGCGAATGGCTGACAAAAGA	-4.6	-8.8	2.664
mcpA	methyl-accepting chemotaxis protein	G rich motif	402	444	GGAAGATCGGCGGCACCATGTATTTGGATGAAATCCATGAGG	-1.9	-8.9	2.664
mcpA	methyl-accepting chemotaxis protein	G rich motif	940	977	GGTTCCTCTAAGCGGATCAGCGAGGGAGATTTGACGG	-1.7	-8	2.664
mcpA	methyl-accepting chemotaxis protein	G rich motif	1523	1557	GGCGAGTACGGCCGCGGCTTCTCCGTTGTAGCGG	-4.3	-8	2.664
lytD	peptidoglycan N-acetylglucosaminidase	Inverted repeat	2124	2138	GCTGTCACAGACAGC	-4.3	-6.8	2.075
flgB	flagellar basal-body rod protein, required for the assembly of the flagellar hook and filament	n/a						1.6778
flgC	flagellar basal-body rod protein, required for the assembly of the flagellar hook and filament	G-rich motif	208	231	GGAAGCGGGAATGCTGGAAACGG	-1.7	-2.9	1.132
flgC	flagellar basal-body rod protein, required for the assembly of the flagellar hook and filament	G-rich motif	237	266	GGTTTCAAAAATTACGGAGGATGATTCGG	0	-2.6	1.132
sigD	RNA polymerase sigma factor SigD	n/a						0.3314
					sigD- independent genes
veg	negative effector of SinR activity	n/a						0.102
ctc	non-essential ribosomal protein BL25	Short tandem repeat	540	549	GCAGCAGCAG	-0.9	-1	-0.178
